# Supplementary material for: Unravelling the Molecular Identity of Bulgarian Jumping Plant Lice of the Family Aphalaridae (Hemiptera: Psylloidea)
Source: Insects. 2024 Sep 10;15(9):683. doi: 10.3390/insects15090683 (PMC11431860; doi:10.3390/insects15090683)
Supplement: Supplementary file 1 [file insects-15-00683-s001.zip]

Archive with 3 entries (3 files):
- Fig_S1.pdf
- Pramatarova_etal_Table_S1_K2P.pdf
- Pramatarova_et_al_Table_S2_Gene_partitions_BI_analysis.pdf
